# Supplementary material for: CLK-2/TEL2 is a conserved component of the nonsense-mediated mRNA decay pathway
Source: PLoS One. 2021 Jan 14;16(1):e0244505. doi: 10.1371/journal.pone.0244505 (PMC7808604; doi:10.1371/journal.pone.0244505)
Supplement: S2 File — (XLSX) [file pone.0244505.s008.xlsx]

## Sheet: primers
Usage	Name	Sequence (5' to 3')
For abnormal 3'UTR	etsFS1F	GGGGACA GCT TTCTTGTACAAAGTGG tcaatactctgtttacatttttca
	etsFS1R	GGGGAC AAC TTT GTATAATAAAGTTG AGG AAT ATG TTC TAC AAC GAA CA
For abnormal 3'UTR in unc54	ets-4SF	tctcttaatttctttgtggTCAATACTCTGTTTACATTTTTCAAC
	ets-4SR	cttaaaagaagctaaaaaggAGGAATATGTTCTACAACGAAC
clk-2 RNAi	clk-2RNAiF2	AGGGAGACCGGCAGATCTGAT TCAATCGTCTCGCACAAGCTGCCA
	clk-2RNAiR2	GAC GGT ATC GAT AAG CTT GAT CGT CTT GGT GTT GCA GTA CAG CT
qPCR for GFP mRNA	GFPf	cttgttgaattagatggtgatgtt
	GFPr	acaagtgttggccatgga
3' read througth	ets-4SF	tctcttaatttctttgtggTCAATACTCTGTTTACATTTTTCAAC
	RRIIrev	TGAATTTGGCTTGTAACGCGG
actin-1	actin-F	CTATGTTCCAGCCATCCTTCTTGG
	actin-R	TGATCTTGATCTTCATGGTTGATGG
